# Supplementary material for: Trade-off strategies between growth and defense of spring ephemeral plants in early spring
Source: Front Plant Sci. 2025 Jan 28;16:1503169. doi: 10.3389/fpls.2025.1503169 (PMC11810948; doi:10.3389/fpls.2025.1503169)
Supplement: Supplementary file 2 [file Table2.xlsx]

## Sheet: sheet1
Table S6. The relationship between functional traits and environmental factors
	MAP				MAT				MASR				Soil_C				Soil_N				Soil_P				Soil_pH				Soil_EC				Elevation
	SE		SNE		SE		SNE		SE		SNE		SE		SNE		SE		SNE		SE		SNE		SE		SNE		SE		SNE		SE		SNE
	R²	P	R²	P	R²	P	R²	P	R²	P	R²	P	R²	P	R²	P	R²	P	R²	P	R²	P	R²	P	R²	P	R²	P	R²	P	R²	P	R²	P	R²	P
Leaf dry matter content (LDMC)	0.113	0.045	0.088	0.079	0.104	0.055	0.108	0.05	0.075	0.107	0.021	0.402	0.14	0.024	0.171	0.012	0.005	0.679	0.044	0.221	0.022	0.39	0.03	0.313	0.159	0.016	0.041	0.236	0.056	0.164	0.018	0.435	0.159	0.016	0.149	0.02
Specific leaf area (SLA)	0.001	0.825	0.202	0.006	0.001	0.831	0.216	0.004	0.002	0.787	0.074	0.107	0	0.942	0.347	0	0.003	0.765	0.024	0.369	0.002	0.804	0.02	0.411	0	0.933	0.188	0.008	0	0.922	0.08	0.096	0.001	0.893	0.332	0
Leaf carbon concentration (LC)	0.077	0.102	0.012	0.526	0.064	0.137	0.011	0.54	0.13	0.031	0.011	0.548	0.028	0.329	0.013	0.509	0.188	0.008	0.005	0.686	0.049	0.195	0.005	0.678	0.043	0.224	0.009	0.59	0.027	0.339	0.001	0.863	0.042	0.233	0.015	0.482
Leaf nitrogen concentration (LN)	0.163	0.015	0.023	0.374	0.181	0.01	0.018	0.437	0.09	0.075	0.042	0.233	0.21	0.005	0.01	0.565	0.002	0.797	0.059	0.153	0.019	0.417	0.03	0.313	0.039	0.248	0.015	0.474	0.002	0.806	0.014	0.486	0.217	0.004	0.011	0.543
Leaf phosphorus concentration (LP)	0.048	0.198	0.084	0.086	0.035	0.271	0.087	0.081	0.075	0.106	0.048	0.202	0.016	0.457	0.118	0.04	0.09	0.075	0	0.928	0.052	0.181	0.015	0.477	0.055	0.167	0.048	0.2	0.065	0.133	0.015	0.483	0.022	0.386	0.116	0.042
The ratio of carbon to nitrogen concentration of leaf (LC/N)	0.062	0.144	0.066	0.131	0.076	0.104	0.053	0.179	0.017	0.447	0.104	0.055	0.111	0.047	0.035	0.276	0.013	0.508	0.13	0.031	0.002	0.808	0.071	0.116	0.009	0.575	0.044	0.22	0.009	0.586	0.031	0.306	0.107	0.051	0.039	0.248
The ratio of nitrogen to phosphorus concentration of leaf (LN/P)	0.001	0.896	0.008	0.615	0.004	0.712	0.01	0.566	0.008	0.613	0	0.908	0.019	0.417	0.021	0.402	0.066	0.129	0.013	0.507	0.018	0.43	0	0.915	0.012	0.526	0.004	0.723	0.07	0.119	0	0.965	0.015	0.472	0.019	0.418
Root carbon concentration (RC)	0.019	0.425	0.011	0.551	0.016	0.466	0.006	0.666	0.02	0.411	0.031	0.305	0.001	0.883	0.002	0.813	0.015	0.478	0.073	0.11	0.004	0.712	0.016	0.467	0.005	0.686	0.015	0.47	0	0.945	0.014	0.496	0.01	0.56	0.002	0.791
Root nitrogen concentration (RN)	0.042	0.229	0.003	0.761	0.051	0.185	0.003	0.758	0.01	0.562	0.004	0.699	0.085	0.085	0.001	0.884	0.015	0.482	0.006	0.649	0	0.919	0.005	0.678	0.015	0.47	0	1	0	0.933	0	0.926	0.077	0.1	0.001	0.867
Root phosphorus concentration (RP)	0.055	0.167	0.134	0.028	0.055	0.167	0.128	0.032	0.06	0.151	0.124	0.035	0.063	0.14	0.107	0.052	0.036	0.27	0.051	0.185	0.033	0.287	0.04	0.242	0.041	0.235	0.053	0.179	0.046	0.207	0.021	0.397	0.055	0.168	0.116	0.042
The ratio of carbon to nitrogen concentration of root (RC/N)	0.028	0.333	0.014	0.491	0.035	0.276	0.01	0.567	0.005	0.69	0.034	0.284	0.069	0.123	0.003	0.768	0.017	0.449	0.069	0.122	0	0.973	0.023	0.38	0.011	0.551	0.008	0.6	0	0.947	0.005	0.678	0.057	0.162	0.003	0.739
The ratio of nitrogen and phosphorus concentration of root (RN/P)	0.113	0.045	0.06	0.149	0.12	0.038	0.057	0.16	0.087	0.082	0.052	0.182	0.155	0.017	0.053	0.177	0.017	0.447	0.016	0.458	0.037	0.263	0.013	0.516	0.07	0.119	0.029	0.32	0.044	0.221	0.014	0.498	0.138	0.026	0.057	0.161
Leaf soluble sugar concentration (LSS)	0.015	0.481	0.011	0.534	0.009	0.577	0.011	0.534	0.03	0.313	0	0.983	0.004	0.705	0.036	0.27	0.052	0.18	0.045	0.213	0.016	0.457	0.015	0.479	0.017	0.452	0.049	0.196	0.01	0.561	0.005	0.692	0.007	0.621	0.046	0.208
Leaf starch concentration (LS)	0.012	0.521	0.001	0.853	0.003	0.733	0	0.956	0.045	0.212	0.018	0.436	0	0.954	0.003	0.755	0.128	0.033	0.135	0.028	0.026	0.346	0.003	0.763	0.051	0.184	0.01	0.56	0.031	0.302	0.1	0.06	0.003	0.757	0	0.941
Leaf nonstructural carbohydrates (LNSC)	0.017	0.447	0.006	0.643	0.011	0.55	0.004	0.73	0.035	0.278	0.008	0.605	0.005	0.692	0.006	0.655	0.06	0.151	0.02	0.417	0.019	0.422	0.014	0.493	0.02	0.415	0.007	0.631	0.01	0.555	0.032	0.295	0.009	0.592	0.015	0.479
Root soluble sugar concentration (RSS)	0.006	0.647	0	0.968	0.003	0.735	0	0.917	0.013	0.508	0.004	0.705	0.002	0.781	0.001	0.837	0.024	0.37	0.023	0.372	0.004	0.719	0.028	0.332	0.015	0.476	0.024	0.37	0.008	0.61	0.002	0.788	0.003	0.734	0.004	0.716
Root starch sugar concentration (RS)	0.01	0.558	0.117	0.041	0.004	0.729	0.087	0.081	0.037	0.259	0.182	0.009	0	0.962	0.067	0.128	0.108	0.051	0.2	0.006	0.015	0.475	0.1	0.061	0.029	0.323	0.089	0.077	0.005	0.675	0.145	0.022	0.002	0.786	0.064	0.136
Root nonstructural carbohydrates (RNSC)	0.006	0.652	0.059	0.154	0.002	0.777	0.048	0.202	0.018	0.44	0.11	0.048	0.001	0.874	0.026	0.347	0.044	0.22	0.155	0.017	0.004	0.717	0.096	0.066	0.021	0.396	0.012	0.517	0.007	0.622	0.044	0.221	0.002	0.785	0.021	0.397
Leaf cellulose concentration (LCC)	0.003	0.753	0.058	0.159	0.004	0.731	0.031	0.307	0.002	0.787	0.083	0.089	0.006	0.654	0.029	0.325	0	0.918	0.114	0.044	0.001	0.867	0	0.912	0.001	0.844	0.231	0.003	0.002	0.793	0.029	0.324	0.003	0.733	0.056	0.163
Leaf lignin content (LLC)	0.057	0.161	0.009	0.592	0.047	0.203	0.012	0.525	0.039	0.249	0.005	0.689	0.087	0.081	0.008	0.605	0.007	0.629	0	0.907	0	0.982	0.001	0.867	0.113	0.045	0.003	0.771	0.024	0.363	0.012	0.52	0.102	0.058	0.01	0.572
Leaf total phenols concentration (LTPC)	0	0.963	0.123	0.036	0.001	0.86	0.142	0.023	0.005	0.668	0.093	0.07	0.006	0.642	0.113	0.045	0.044	0.217	0.014	0.484	0.008	0.611	0.133	0.029	0	0.927	0.027	0.338	0.003	0.746	0.015	0.475	0.004	0.715	0.11	0.048
Leaf total flavonoids concentration (LTFC)	0.108	0.05	0.096	0.067	0.103	0.057	0.095	0.067	0.095	0.067	0.061	0.146	0.115	0.043	0.117	0.041	0.032	0.293	0.004	0.716	0.046	0.21	0.015	0.476	0.062	0.142	0.061	0.148	0.044	0.219	0.015	0.478	0.113	0.045	0.117	0.041
Root cellulose concentration (RCC)	0.063	0.14	0.136	0.027	0.065	0.133	0.156	0.017	0.025	0.355	0.069	0.122	0.083	0.088	0.225	0.003	0.002	0.784	0	0.931	0.003	0.736	0.036	0.266	0.031	0.301	0.031	0.308	0.001	0.893	0.013	0.51	0.103	0.056	0.201	0.006
Root lignin content (RLC)	0.017	0.453	0.1	0.061	0.022	0.388	0.07	0.118	0.023	0.376	0.106	0.053	0.014	0.494	0.078	0.1	0.018	0.439	0.05	0.189	0.053	0.177	0.039	0.251	0.004	0.705	0.249	0.002	0.004	0.698	0.266	0.001	0.005	0.696	0.087	0.081
Root total phenols concentration (RTPC)	0.013	0.513	0.202	0.006	0.013	0.51	0.219	0.004	0.01	0.565	0.099	0.061	0.013	0.501	0.338	0	0.002	0.79	0.001	0.845	0.005	0.685	0.024	0.367	0.006	0.662	0.079	0.096	0.002	0.819	0.026	0.348	0.013	0.505	0.319	0
Root total flavonoids concentration (RTFC)	0.012	0.518	0.045	0.217	0.013	0.513	0.039	0.248	0.008	0.607	0.044	0.218	0.018	0.44	0.039	0.249	0	0.92	0.024	0.363	0.004	0.715	0.015	0.476	0.007	0.64	0.039	0.251	0.003	0.738	0.013	0.5	0.016	0.459	0.04	0.243
Note: The R² with statistical significance (P < 0.05) are highlighted in bold and red.
